# Supplementary material for: Differential prioritization of therapies to subtypes of triple negative breast cancer using a systems medicine method
Source: Oncotarget. 2017 Oct 9;8(54):92926–42. doi: 10.18632/oncotarget.21669 (PMC5696233; doi:10.18632/oncotarget.21669)
Supplement: Supplementary file 2 [file oncotarget-08-92926-s002.xls]

## Sheet: Sheet1
BL1 (Basal-like 1)			BL2 (Basal-like 2)			IM (Immunomodulatory)			LAR (Luminal Androgen Receptor)			ML (Mesenchymal-like)			MSL (Mesenchymal Stem-like)
Rank	Ranked Drugs (Patient-based Analysis)	Ranked Drugs (Cell line-based Analysis) - HCC1937	Rank	Ranked Drugs (Patient-based Analysis)	Ranked Drugs (Cell line-based Analysis) - SUM149PT	Rank	Ranked Drugs (Patient-based Analysis)	Ranked Drugs (Cell line-based Analysis) - HCC1187	Rank	Ranked Drugs (Patient-based Analysis)	Ranked Drugs (Cell line-based Analysis) - MDAMB453	Rank	Ranked Drugs (Patient-based Analysis)	Ranked Drugs (Cell line-based Analysis) - BT549	Rank	Ranked Drugs (Patient-based Analysis)	Ranked Drugs (Cell line-based Analysis) - HS578T
1	ENMD-2076	Tretinoin	1	Tranilast	Glucosamine	1	Etanercept	Dasatinib	1	Doxorubicin	Nelfinavir	1	Etanercept	Phenethyl Isothiocyanate	1	Nicardipine	Olanzapine
2	Lenvatinib	Carboplatin	2	Orantinib	Celastrol	2	Adalimumab	Bortezomib	2	Celecoxib	CI-1033	2	Muromonab	Geldanamycin	2	Zonisamide	Clozapine
3	PI-88	Vitamin A	3	Heparin	Ibudilast	3	Muromonab	Plerixafor	3	Isoniazid	MGAH22	3	Adalimumab	DS-2248	3	Heparin	Haloperidol
4	BMN673	Purvalanol	4	Nintedanib	CRx-191	4	Basiliximab	Moxonidine	4	Phenethyl Isothiocyanate	Somatropin Recombinant	4	Basiliximab	Vitamin C	4	Risperidone	Risperidone
5	Niraparib	SB220025	5	Pegaptanib	Lenalidomide	5	Daclizumab	Rilmenidine	5	Olanzapine	AZD8931	5	ENMD-2076	Rifabutin	5	Milrinone	Aripiprazole
6	Rucaparib	Thiotepa	6	Ranibizumab	Urokinase	6	Antithymocyte Globulin	LG 100268	6	Quetiapine	MM-111	6	Daclizumab	Vinblastine	6	X-82	Apomorphine
7	Veliparib	Leucovorin	7	XL647	Amrinone	7	Natalizumab	Simvastatin	7	Cisplatin	Momelotinib	7	Trastuzumab	Sulforafan	7	Olanzapine	A 86929
8	E7449	Olomoucine	8	PF-04605412	Clodronate	8	ENMD-2076	Tazarotene	8	Ziprasidone	Chlorproguanil	8	Cetuximab	Prinomastat	8	Sunitinib	Pergolide
9	Olaparib	Acitretin	9	Vitaxin	Iloprost	9	Efalizumab	Verapamil	9	Clozapine	Amodiaquine	9	Tositumomab	Epothilone B	9	Vatalanib	Spiperone
10	BAY1000394	UBIQUINONE-2	10	X-82	Manganese	10	Ibritumomab	Nilotinib	10	Carmustine	PF-00299804	10	Natalizumab	Epothilone D	10	XL820	Sunitinib
11	AMG900	Doxorubicin	11	Axitinib	Heparin	11	Rituximab	Fluocinonide	11	Vitamin C	Poziotinib	11	Ibritumomab	Flavopiridol	11	Clozapine	Phenethylamines
12	Dinaciclib	Diazoxide	12	JSM 6427	Coagulation	12	Staurosporine	Chondroitin Sulfates	12	Sucralfate	Artesunate	12	Rituximab	Metformin	12	Celecoxib	Dopamine
13	Alisertib	Ribavirin	13	PI-88	Phenethyl Isothiocyanate	13	Alemtuzumab	Imetelstat	13	Thenoyltrifluoroacetone	Androstenedione	13	Gemtuzumab Ozogamicin	Pemetrexed	13	PS433540	Paliperidone
14	Dovitinib	Minocycline	14	Telatinib	Bortezomib	14	Trastuzumab	Tizanidine	14	Anisindione	AG-14699	14	Masitinib	BAY1000394	14	Pazopanib	Bromocriptine
15	Bryostatin	Oxaliplatin	15	Vatalanib	Pranlukast	15	Infliximab	Myristic Acid	15	Pyrazinamide	Dapsone	15	Efalizumab	Maltol	15	Sorafenib Tosylate	Quetiapine
16	Phenethyl Isothiocyanate	Triflusal	16	XL820	Etidronic Acid	16	Gemtuzumab Ozogamicin	Atenolol	16	Mecamylamine	Valproic Acid	16	Alemtuzumab	Picolinic Acid	16	Axitinib	Pramipexole
17	Linifanib	Bortezomib	17	KRN633	Etanercept	17	Tositumomab	Carfilzomib	17	Bevacizumab	Methyldopa	17	Resveratrol	Dasatinib	17	Telatinib	Ropinirole
18	Nintedanib	Sulfasalazine	18	Tivozanib	Sirolimus	18	Cetuximab	Sorafenib	18	Azimilide	Exenatide	18	Bryostatin	Regorafenib	18	Verapamil	Ziprasidone
19	Motesanib	Resveratrol	19	Pazopanib	Adalimumab	19	Pranlukast	Galiellalactone	19	CI-1033	BKM120	19	Staurosporine	Sorafenib	19	Tinzaparin	Cabergoline
20	Olomoucine	Sulindac	20	Dovitinib	Minocycline	20	Palivizumab	Risedronate	20	Fluorouracil	GDC-0941	20	Benzquinamide	Oxaliplatin	20	Felodipine	Lisuride
21	XL999	Celecoxib	21	Vandetanib	Canakinumab	21	Abciximab	ITF2357	21	Halothane	BGJ398	21	AZD1480	Alvocidib	21	XL999	Methadone
22	Flavopiridol	Ifosfamide	22	XL999	Infliximab	22	Bevacizumab	Alendronate	22	Fumarate	Everolimus	22	Palivizumab	Dovitinib	22	Quetiapine	Rotigotine
23	Perphenazine	Aminosalicylic Acid	23	Volociximab	Abacavir	23	Minocycline	AT9283	23	Zonisamide	BAY80-6946	23	Bevacizumab	Chondroitin Sulfates	23	Cediranib	Pimozide
24	XL820	Thalidomide	24	Linifanib	Sophoretin	24	Lestaurtinib	Vorinostat	24	Lithocholic Acid	GSK2636771	24	Infliximab	Vandetanib	24	Bortezomib	Levodopa
25	CYC116	Acrolein	25	Pamidronate	Tiludronate	25	Aspirin	Belinostat	25	Bezafibrate	XL147	25	Ruxolitinib	XL228	25	Methotrexate	Tofisopam
26	Staurosporine	Staurosporine	26	Bevacizumab	Dasatinib	26	Dasatinib	Dacinostat	26	Stannsoporfin	Sophoretin	26	Sophoretin	XL647	26	Lenvatinib	Benzo(F)Quinoline
27	Purvalanol A	Mesalazine	27	Cediranib	Risedronate	27	Pirfenidone	Givinostat	27	Doxepin	SAR260301	27	Pranlukast	Vincristine	27	Motesanib	BP 897
28	Telatinib	Delta-Amino Valeric Acid	28	Sorafenib Tosylate	Talactoferrin Alfa	28	Bryostatin	PCI-24781	28	Diethylstilbestrol	BYL719	28	Abciximab	Cisplatin	28	Linifanib	CGS 15855A
29	Prenylamine	Protoporphyrin Ix Containing Co	29	TSU-68	Dimaprit	29	Methotrexate	Arsenic Trioxide	29	ARI-3037MO	GDC-0980	29	Nimesulide	AEE788	29	Sorafenib	GR 218231
30	KRN633	BAY1000394	30	Foretinib	Carbamazepine	30	Sophoretin	Resveratrol	30	Epothilone B	PF-4691502	30	Galantamine	Acetohydroxamic Acid	30	E-3810	Nafadotride
31	Tivozanib	Glutathione	31	Neovastat	ART621	31	SAR302503	Panobinostat	31	Epothilone D	PI-103	31	Purvalanol	Ponatinib	31	Safinamide	PD-157695
32	Vitamin E	Ginseng	32	Lenvatinib	Certolizumab	32	Celastrol	Staurosporine	32	Troglitazone	PWT33597	32	Vitamin E	Fexofenadine	32	Dovitinib	Piribedil
33	Aprindine	Alvocidib	33	Motesanib	Certolizumab Pegol	33	AZD1480	Vinblastine	33	Tamibarotene	SF1126	33	Galiellalactone	Vinorelbine	33	Nifedipine	Quinelorane
34	Tamoxifen	R-Roscovitine	34	E-3810	Cytofab	34	CRx-191	Kamebakaurin	34	Hx 630	Daunorubicin	34	Methotrexate	BMS-690514	34	Nintedanib	Quinpirole
35	Seliciclib	Dinaciclib	35	Aflibercept	Genz29155	35	Ruxolitinib	BAY1000394	35	Bexarotene	XL765	35	Celecoxib	Arsenic Trioxide	35	Ibudilast	S32504
36	Cediranib	Flufenamic Acid	36	SN-38	Golimumab	36	INCB28050	Pranlukast	36	Zearalenol	BEZ235	36	Abacavir	Paclitaxel	36	Antithymocyte Globulin	UH 232
37	SU9516	Flavopiridol	37	BMS-690514	IP-751	37	Ibudilast	Etidronate	37	Afimoxifene	PKI-587	37	Olomoucine	Resveratrol	37	Bepridil	Methotrimeprazine
38	Hymenialdisine	R547	38	AEE788	Pirfenidone	38	SB220025	Ibandronate	38	ICA-17043	Staurosporine	38	Antithymocyte Globulin	EP-2101	38	Spiperone	PD-158771
39	Lucanthone	ZK 304709	39	Zoledronate	RDP58	39	Abacavir	Risedronic Acid	39	Repaglinide	GSK2126458	39	Rilonacept	Avastin	39	Regorafenib	Domperidone
40	Ar-C239	Valproic Acid	40	Olopatadine	Spd-304	40	Masitinib	Zoledronic Acid	40	BMS-690514	ZSTK474	40	Clozapine	Carboplatin	40	Pazopani	Celecoxib
41	Brl 44408	Carbamazepine	41	AZD4547	Pentoxifylline	41	INCB18424	Lapaquistat Acetate	41	Cromoglicic Acid	PX-866	41	Sorafenib	Rosiglitazone	41	Orantinib	Abciximab
42	Pazopani	Leflunomide	42	Cilengitide	Thalidomide	42	Canakinumab	Methotrexate	42	Dasatinib	Polyphosphates	42	Phenethyl Isothiocyanate	Heparitin Sulfate	42	Staurosporine	Acepromazine
43	Dexmedetomidine	Atpenin A5	43	Sertindole	Celecoxib	43	Rilonacept	Rosiglitazone	43	Chlorzoxazone	Genistein	43	Purvalanol A	Acrolein	43	Carvedilol	Thioproperazine
44	Guanabenz	UBIQUINONE-1	44	Imetelstat	Clenbuterol	44	SP2456	Butenafine	44	Eptifibatide	PF-05212384	44	Ruboxistaurin	Axitinib	44	Propericiazine	Pentoxifylline
45	Guanfacine	SCH727965	45	Sunitinib	Dalantercept	45	SP4160	Naftifine	45	Atorvastatin	Afuresertib	45	Sulindac	Ixabepilone	45	MGCD265	Tetrahydropalmatine
46	Lofexidine	Hyaluronan	46	Alfuzosin	Sorafenib	46	Momelotinib	Tolnaftate	46	Tirofiban	Akt Inhibitor MK2206	46	Momelotinib	Ziprasidone	46	Labetalol	Fce 23884
47	AZD1152	Ibuprofen	47	Risperidone	Ketoprofen	47	Catumaxomab	Pivanex	47	Fenofibrate	ARQ092	47	Crenolanib	Masitinib	47	ENMD-2076	Lek 8829
48	MK5108	Seliciclib	48	Bethanidine	Gallium Nitrate	48	MT110	Sodium Phenylbutyrate	48	Pancuronium	AZD5363	48	Etodolac	Motesanib	48	Ambrisentan	Amisulpride
49	PF-03814735	SNS-032	49	Aprotinin	Hyaluronan	49	Bortezomib	AS703569	49	Marimastat	GDC-0068	49	CF102	Amuvatinib	49	Enrasentan	Nicotine
50	PHA-739358	Rosiglitazone	50	Phenethyl Isothiocyanate	Neurotensin	50	MVA-MUC1-IL2	HspE7 (TLR3 agonist adjuvant)	50	Atracurium	GSK2141795	50	Mrs 1191	Bevacizumab	50	Sitaxentan	Sarizotan
51	TAK901	Bestatin	51	MGCD265	neurotensin 69L	51	Fontolizumab	Measles Vaccines	51	Cisatracurium Besylate	Hocena	51	SAR302503	Heparin	51	Tezosentan	Thioridazine
52	VX-689	DG051	52	Anisomycin	Sr 142948	52	Belatacept	Poly I-C	52	ICA-105665	MK2206	52	Midostaurin	GDC-0973	52	A 182086	Chlorprothixene
53	AT7519	Balsalazide	53	Puromycin	TgAAC-94	53	Saracatinib	Flavopiridol	53	Retigabine	Triciribine	53	Oxaliplatin	MEK162	53	Lu 224332	Heparin
54	Triazolopyrimidine	Indomethacin	54	Rilonacept	GSK 8470	54	Olsalazine	Hmg-Coa Reductase Inhibitor	54	Clofibrate	LY3023414	54	Saracatinib	Selumetinib	54	Tak 044	Sucralfate
55	SNS-032	Arachidonic Acid	55	Quetiapine	Leflunomide	55	Genz29155	MK-0524B	55	Vinpocetine	XL418	55	Risperidone	Trametinib	55	Nitrendipine	Chlorpromazine
56	R547	Arsenic Trioxide	56	Oxymetazoline	Arsenic Trioxide	56	Resatorvid	Pravigard	56	Acetaminophen	DS-7423	56	CI-1033	Fluorouracil	56	Mianserin	Sulpiride
57	K-252a	AT7519	57	Pazopani	Pantoprazole	57	XL147	Simvistatin	57	Cyproterone	GSK2110183	57	Paliperidone	Insulin. Porcine	57	Quinidine	Phenethyl Isothiocyanate
58	Bexarotene	Olomoucine Ii	58	ENMD-2076	Staurosporine	58	SF1126	Dinaciclib	58	Vismodegib	Perifosine	58	Parecoxib	AT9283	58	Ketanserin	Yohimbine
59	Verapamil	Triazolopyrimidine	59	Tiludronate	AN0128	59	Thienopyridines	FSL-1 lipoprotein. synthetic	59	Sulfamethazine	RX-0201	59	MEK162	Dinaciclib	59	Dasatinib	Acetophenazine
60	ZK 304709	Fenoprofen	60	SCH-527123	Chloroquine	60	AMG 108	Methadone	60	Chalcone	VQD-002	60	Verapamil	Methotrexate	60	Flunarizine	Carphenazine
61	Ruboxistaurin	Coxibs	61	Sorafenib	Sulforafan	61	ZSTK474	Zoledronate	61	Taleranol	Resveratrol	61	Selumetinib	Bevacizumab+Erlotinib	61	Amiodarone	SLV-319
62	AZD8330	Etoricoxib	62	Mianserin	Labetalol	62	Ustekinumab	Celecoxib	62	Triphenylethylene	SAR245409	62	Gefitinib	Olanzapine	62	Ramucirumab	SCH 23390
63	Sulindac	GSK-644784	63	Resveratrol	Nefazodone	63	Resveratrol	GDC-0973	63	Virodhamine	Temsirolimus	63	NVP-BEZ235	Celecoxib	63	Dipyridamole	Promazine
64	Oxaliplatin	GW-406381	64	Geldanamycin	Resveratrol	64	ALD518	MEK162	64	Gemfibrozil	SAR245408	64	Doxorubicin	PF-00299804	64	Cinnarizine	Propiomazine
65	Refametinib	omega-3 polyunsaturated fatty acids	65	Lamotrigine	Drotrecogin Alfa	65	Galiellalactone	Selumetinib	65	Hydralazine	OSU 03012	65	Acetophenazine	Poziotinib	65	Ziprasidone	Imatinib
66	WX-554	ONO-2506	66	Minocycline	Myristic Acid	66	PWT33597	Trametinib	66	Alendronate	OSU03013	66	ATL-146e	Nintedanib	66	Zoledronate	Quinolones
67	Foretinib	Prostaglandin G2	67	Buclizine	Neovastat	67	CPG 52364	Acitretin	67	Isoproterenol	Isoproterenol	67	Capecitabine	Docetaxel	67	Resveratrol	Thiothixene
68	Dironyl	RPR 200765A	68	Imipramine	Coagulation Factor Ix	68	Tiludronate	Sophoretin	68	Valproic Acid	Enzastaurin	68	Catumaxomab	Alvespimycin	68	Azilsartan Medoxomil	Ergotamine
69	Phenoxybenzamine	Tiaprofenic	69	Tretinoin	Liothyronine	69	Otelixizumab	Regorafenib	69	Hesperetin	Mycophenolic Acid	69	MT110	AT13387	69	Candesartan Cilexetil	Trimipramine
70	Imetelstat	Sulforafan	70	Ponatinib	Bisphosphonates	70	EGEN-001	K-12 lipopolysaccharide	70	Docetaxel	PF-04691502	70	Refametinib	CNF1010	70	TAK-591	Eptifibatide
71	BI2536	Tamoxifen	71	Firategrast	Olanzapine	71	Cytofab	Lipid A	71	ENMD-2076	Arsenic Trioxide	71	Methotrimeprazine	IPI-504	71	Tasosartan	Tirofiban
72	Ponatinib	AMG900	72	Regorafenib	Carfilzomib	72	Sorafenib	Resatorvid	72	Pravastatin	NVP-BEZ235	72	Ispronicline	SNX-5422	72	Docetaxel	Regorafenib
73	Olomoucine Ii	Benzoic Acid	73	Dalteparin	Glatiramer Acetate	73	Paclitaxel	Genistein	73	Rosuvastatin	Amsacrine	73	Dihydro-Beta-Erythroidine	STA-9090	73	Imatinib	Aniracetam
74	SPI-1620	ABT-761	74	Amitriptyline	A 86929	74	BKM120	CHR-3996	74	Sorafenib	Rbt205 Inhibitor	74	Thioridazine	XL888	74	Carfilzomib	Remoxipride
75	A 182086	CJ-13610	75	R1295	Methotrexate	75	DS-7423	Entinostat	75	Sophoretin	Hexane-1.6-Diol	75	Carbamazepine	ENMD-2076	75	Minocycline	X-82
76	Lu 224332	Licofelone	76	Debrisoquin	AT9283	76	Glatiramer Acetate	Carbamazepine	76	Pitavastatin	Risperidone	76	Celastrol	Imatinib	76	Dronedarone	Buspirone
77	Tak 044	Linazolast	77	AMG 108	Regorafenib	77	GSK2126458	Raloxifene	77	Dicumarol	Sorafenib	77	Dinaciclib	Aee	77	Tolvaptan	Loxapine
78	Doxepin	Lonapalene	78	Staurosporine	BYL719	78	R1295	Lanosterol	78	Glibenclamide	P7170	78	Aspirin	Quetiapine	78	TSU-68	Ct52923
79	Sophoretin	MK-591	79	Brivanib	Ginseng	79	AT9283	R048-8071	79	Resveratrol	AS703569	79	Enzastaurin	AUY922	79	Pardoprunox	Alteplase
80	Debrisoquin	Sorafenib	80	Celecoxib	Doxycycline	80	Cilengitide	Tetradecane	80	Bortezomib	Vandetanib	80	A 86929	AUY922A	80	A 86929	Anistreplase
81	Amuvatinib	Phenobarbital	81	Icatibant	GC-1008	81	Refametinib	Bisphosphonates	81	Pyrimethamine	Pimasertib	81	Flufenamic Acid	Retaspimycin	81	XL765	Reteplase
82	Flufenamic Acid	AG-024322	82	RS 17053	Hyaluronidase	82	Carbamazepine	XL765	82	Nitisinone	Rafametinib	82	Amoxapine	Farglitazar	82	Cyproheptadine	Triflupromazine
83	Naltrindole Benzofuran	Ro 31-7453	83	SLV 306	Dovitinib	83	Ruboxistaurin	AN-9	83	Butenafine	PD-325901	83	Doxepin	CI-1033	83	BYL719	Prochlorperazine
84	XL228	AVT-02 UE	84	Chloroquine	Sunitinib	84	MEK162	CHAP-15	84	Naftifine	Gefitinib	84	DS-7423	Pimasertib	84	Enzastaurin	Pipotiazine
85	Ro 31-7453	Aspirin	85	Carvedilol	Genistein	85	Selumetinib	Chlamydocin	85	Tolnaftate	Regorafenib	85	Panitumumab	Rafametinib	85	Tadalafil	Verapamil
86	Mitoxantrone	Acenocoumarol	86	Amrinone	BGJ398	86	Resiquimod	Depudecin	86	Etidronate	Celecoxib	86	Temsirolimus	Erlotinib	86	Perindopril	Tandutinib
87	Vorinostat	Phenylbutazone	87	BGJ398	ALD518	87	INCB018424	FFF1	87	Ibandronate	Dasatinib	87	WX-554	Tanespimycin	87	Haloperidol	Nisoldipine
88	Cisplatin	Acetylsalicylic Acid	88	Eptifibatide	C326	88	LY2784544	FFF2	88	Risedronic Acid	Estrone	88	Lestaurtinib	Sophoretin	88	Silodosin	Sorafenib
89	Droxidopa	Salicyclic Acid	89	Tirofiban	Everolimus	89	XL019	FFF3	89	Zoledronic Acid	GDC-0973	89	Everolimus	Gefitinib	89	Conivaptan	Perphenazine
90	Imatinib	Hymenialdisine	90	CEP-7055	Aspirin	90	C326	FFF4	90	Risperidone	MEK162	90	Quisqualate	MK0752	90	KRN633	Dovitinib
91	MK2206	SU9516	91	Doxorubicin	XL765	91	CAL-101	Hc-Toxin	91	Pravigard	Selumetinib	91	PF-04691502	Pyrimethamine	91	Tivozanib	Pazopani
92	Bortezomib	Masoprocol	92	Masitinib	Streptokinase	92	PF-04691502	HDAC-42	92	Phenindione	Trametinib	92	PF-05212384	Bromocriptine	92	Telmisartan	Drotrecogin Alfa
93	Retigabine	Paclitaxel	93	R411	Ziprasidone	93	PF-05212384	JNS-16241199	93	Propofol	NVP-BGT226	93	Bupropion	PD-325901	93	Ritanserin	Becaplermin
94	Paclitaxel	Meclofenamic	94	Tinzaparin	Nintedanib	94	LY294002	LAQ824	94	Regorafenib	Metformin	94	Cytofab	Antidepressants	94	Ct52923	Caffeine
95	Bethanidine	Meclofenamic Acid	95	Cytarabine	Risperidone	95	TG100-115	MGCD-0103	95	Tiagabine	Sorafenib Tosylate	95	XL147	Everolimus	95	Epinastine	Acetamides
96	Alvocidib	peginterferon alfa-2b	96	Vadimezan	Corticosteroids	96	NVP-BEZ235	Oxamflatin	96	Lapaquistat Acetate	Acrolein	96	Heparin	Doxorubicin	96	BAY80-6946	Candesartan
97	Carfilzomib	Biliverdine	97	Debio 0827	Caffeine	97	Norathyriol	Phenylbutyrate	97	Phenelzine	Doxorubicin	97	ZSTK474	Succinic Acid	97	Pentoxifylline	Propericiazine
98	nutlin 3	Carfilzomib	98	Quinidine	GDC-0973	98	Mangiferin	PXD101	98	Simvistatin	Panitumumab	98	Flupenthixol	Pazopanib	98	GSK2126458	Axitinib
99	Docetaxel	Etodolac	99	SU-6668	MEK162	99	IMO-3100	Pyroxamide	99	Staurosporine	Rosiglitazone	99	Acepromazine	A 86929	99	Vandetanib	Liothyronine
100	Sorafenib	Cyclophosphamide	100	Cabozantinib	Selumetinib	100	Fostamatinib	Resminostat	100	AT9283	BI847325	100	Thioproperazine	Sunitinib	100	Bevacizumab	Dasatinib
