# Supplementary material for: Differential prioritization of therapies to subtypes of triple negative breast cancer using a systems medicine method
Source: Oncotarget. 2017 Oct 9;8(54):92926–42. doi: 10.18632/oncotarget.21669 (PMC5696233; doi:10.18632/oncotarget.21669)
Supplement: Supplementary file 3 [file oncotarget-08-92926-s003.xls]

## Sheet: Sheet1
BL1 (Basal-like 1)			BL2 (Basal-like 2)			IM (Immunomodulatory)			LAR (Luminal Androgen Receptor)			ML (Mesenchymal-like)			MSL (Mesenchymal Stem-like)
Drug	Literature Validation (PubMed ID)	Clinical Trial(s) (ClinicalTrials.gov ID)	Drug	Literature Validation (PubMed ID)	Clinical Trial(s) (ClinicalTrials.gov ID)	Drug	Literature Validation (PubMed ID)	Clinical Trial(s) (ClinicalTrials.gov ID)	Drug	Literature Validation (PubMed ID)	Clinical Trial(s) (ClinicalTrials.gov ID)	Drug	Literature Validation (PubMed ID)	Clinical Trial(s) (ClinicalTrials.gov ID)	Drug	Literature Validation (PubMed ID)	Clinical Trial(s) (ClinicalTrials.gov ID)
ENMD-2076	PMID: 23136197	NCT01639248	Tranilast	PMID: 21072210		Etanercept	PMID: 23263670		Doxorubicin	PMID: 25092775	NCT02413320,NCT02456857,NCT01672671	Etanercept	PMID: 23263670		Sunitinib	PMID: 24914410	NCT00246571,NCT00887575
Lenvatinib	PMID: 18765537		Orantinib	PMID: 22585426		ENMD-2076	PMID: 23136197	NCT01639248	Celecoxib	PMID: 22664238		ENMD-2076	PMID: 23136197	NCT01639248	Clozapine	PMID: 23425150
BMN673	PMID: 26546619		Nintedanib	PMID: 25058346		Staurosporine	PMID: 21677874		Phenethyl Isothiocyanate	PMID: 22351438		Trastuzumab	PMID: 24608200		Celecoxib	PMID: 22664238
Rucaparib	PMID: 22678161	NCT01074970	Axitinib	PMID: 21555686		Trastuzumab	PMID: 24608200		Cisplatin	PMID: 20100965	NCT01982448	Cetuximab	PMID: 26757880	NCT00600249,NCT00633464,NCT01097642,NCT00463788	Pazopanib	PMID: 26623560	NCT01165385
Veliparib	PMID: 21633166	NCT02158507,NCT02985658,NCT02849496	Pazopanib	PMID: 26623560	NCT01165385	Infliximab	PMID: 23263670		Clozapine	PMID: 23425150		Masitinib	PMID: 25955731		Axitinib	PMID: 21555686
Olaparib	PMID: 22678161	NCT02227082,NCT00679783	Dovitinib	PMID: 23658459		Cetuximab	PMID: 26757880	NCT00600249,NCT00633464,NCT01097642,NCT00463788	Carmustine	PMID: 25849309	NCT02670109	Staurosporine	PMID: 21677874		Cediranib	PMID: 23810467	NCT02484404,NCT02498613,NCT01116648
BAY1000394	PMID: 22821149	NCT02522910	Vandetanib	PMID: 26686064		Bevacizumab	PMID: 23012302	NCT01898117,NCT02456857,NCT00528567	Bevacizumab	PMID: 23012302	NCT01898117,NCT02456857,NCT00528567	Bevacizumab	PMID: 23012302	NCT01898117,NCT02456857,NCT00528567	Bortezomib	PMID: 22537901
AMG900	PMID: 23990115		Bevacizumab	PMID: 23012302	NCT01898117,NCT02456857,NCT00528567	Minocycline	PMID: 27555377		CI-1033	PMID: 22994968		Infliximab	PMID: 23263670		Methotrexate	PMID: 24596377	NCT00022516
Dinaciclib	PMID: 25947565	NCT01676753,NCT01624441	Cediranib	PMID: 23810467	NCT02484404,NCT02498613,NCT01116648	Lestaurtinib	PMID: 24962108		Fluorouracil	PMID: 20458051	NCT02897050	Ruxolitinib	PMID: 27075627	NCT03012230,NCT02876302,NCT02041429	Lenvatinib	PMID: 18765537
Alisertib	PMID: 25758253	NCT02187991,NCT02719691	Foretinib	PMID: 27116183	NCT01147484	Aspirin	PMID: 25867761		Diethylstilbestrol	PMID: 7001242		Sophoretin	PMID: 25968914		Motesanib	PMID: 19118038
Dovitinib	PMID: 23658459		Neovastat	PMID: 21713084		Dasatinib	PMID: 22028489	NCT00817531,NCT02720185,NCT00371254	Epothilone B	PMID: 27591861		Vitamin E	PMID: 22707267		Sorafenib	PMID: 24476748	NCT02624700
Phenethyl Isothiocyanate	PMID: 22351438		Lenvatinib	PMID: 18765537		Pirfenidone	PMID: 26077647		Bexarotene	PMID: 24829621		Galiellalactone	PMID: 27976082		E-3810	PMID: 23270924
Nintedanib	PMID: 25058346		Motesanib	PMID: 19118038		Methotrexate	PMID: 24596377	NCT00022516	Dasatinib	PMID: 22028489	NCT00817531,NCT02720185,NCT00371254	Methotrexate	PMID: 24596377	NCT00022516	Dovitinib	PMID: 23658459
Motesanib	PMID: 19118038		E-3810	PMID: 23270924		Sophoretin	PMID: 25968914		Fenofibrate	PMID: 24529079		Celecoxib	PMID: 22664238		Nintedanib	PMID: 25058346
Flavopiridol	PMID: 23908594		Aflibercept	PMID: 27841282		Celastrol	PMID: 25818165		Marimastat	PMID: 24811362		Clozapine	PMID: 23425150		Bepridil	PMID: 27283899
Staurosporine	PMID: 21677874		SN-38	PMID: 28069724		Ruxolitinib	PMID: 27075627	NCT03012230,NCT02876302,NCT02041429				Sorafenib	PMID: 24476748	NCT02624700	Regorafenib	PMID: 27364975
Purvalanol A	PMID: 22430491		Zoledronate	PMID: 27116040	NCT02595138,NCT02347163	Masitinib	PMID: 25955731					Phenethyl Isothiocyanate	PMID: 22351438		Orantinib	PMID: 22585426
Vitamin E	PMID: 22707267		AZD4547	PMID: 25400686		Canakinumab	PMID: 26327350	NCT02900664				Purvalanol A	PMID: 22430491		Staurosporine	PMID: 21677874
Seliciclib	PMID: 26826118		Imetelstat	PMID: 25627551		Catumaxomab	PMID: 21188120					Sulindac	PMID: 27281609		Carvedilol	PMID: 25579542
Cediranib	PMID: 23810467	NCT02484404,NCT02498613,NCT01116648	Sunitinib	PMID: 24914410	NCT00246571,NCT00887575	Bortezomib	PMID: 22537901								Labetalol	PMID: 21632501
SU9516	PMID: 24970653		Phenethyl Isothiocyanate	PMID: 22351438											ENMD-2076	PMID: 23136197	NCT01639248
Lucanthone	PMID: 15330152
Guanabenz	PMID: 24691491
AZD1152	PMID: 20175926
