# Supplementary material for: Differential prioritization of therapies to subtypes of triple negative breast cancer using a systems medicine method
Source: Oncotarget. 2017 Oct 9;8(54):92926–42. doi: 10.18632/oncotarget.21669 (PMC5696233; doi:10.18632/oncotarget.21669)
Supplement: Supplementary file 4 [file oncotarget-08-92926-s004.xls]

## Sheet: Sheet1
BL1		BL2		IM		LAR		ML		MSL
Up-regulated	Down-regulated	Up-regulated	Down-regulated	Up-regulated	Down-regulated	Up-regulated	Down-regulated	Up-regulated	Down-regulated	Up-regulated	Down-regulated
Cell cycle	Protein digestion and absorption	Focal adhesion	Ribosome	Cytokine-cytokine receptor interaction	ECM-receptor interaction	Pentose and glucuronate interconversions	Basal cell carcinoma	Proteoglycans in cancer	Cytokine-cytokine receptor interaction	ECM-receptor interaction	Proteasome
Homologous recombination	Focal adhesion	Protein digestion and absorption	Vitamin B6 metabolism	Allograft rejection	Arrhythmogenic right ventricular cardiomyopathy (ARVC)	Tyrosine metabolism	Breast cancer	Breast cancer	Hematopoietic cell lineage	Focal adhesion	Epstein-Barr virus infection
Fanconi anemia pathway	PI3K-Akt signaling pathway	Proteoglycans in cancer	Renin secretion	Graft-versus-host disease	Hypertrophic cardiomyopathy (HCM)	PPAR signaling pathway	Signaling pathways regulating pluripotency of stem cells	Phospholipase D signaling pathway	Graft-versus-host disease	PI3K-Akt signaling pathway	Ribosome biogenesis in eukaryotes
RNA transport	Transcriptional misregulation in cancer	ECM-receptor interaction	Insulin signaling pathway	Hematopoietic cell lineage	Focal adhesion	Ubiquinone and other terpenoid-quinone biosynthesis	Wnt signaling pathway	Axon guidance	Osteoclast differentiation	Cell adhesion molecules (CAMs)	Purine metabolism
Ribosome biogenesis in eukaryotes	Glycosaminoglycan biosynthesis - chondroitin sulfate / dermatan sulfate	Regulation of actin cytoskeleton	Ether lipid metabolism	Natural killer cell mediated cytotoxicity	Vascular smooth muscle contraction	Non-alcoholic fatty liver disease (NAFLD)	Hedgehog signaling pathway	Glutamatergic synapse	Chemokine signaling pathway	Vascular smooth muscle contraction	Pyrimidine metabolism
Hepatitis B	Renin secretion	PI3K-Akt signaling pathway	Signaling pathways regulating pluripotency of stem cells	Antigen processing and presentation	Dilated cardiomyopathy	Amino sugar and nucleotide sugar metabolism	Glycosphingolipid biosynthesis - lacto and neolacto series	Rap1 signaling pathway	Antigen processing and presentation	Pathways in cancer	Alanine, aspartate and glutamate metabolism
Small cell lung cancer	Pathways in cancer	AGE-RAGE signaling pathway in diabetic complications	Gastric acid secretion	Osteoclast differentiation	Pathogenic Escherichia coli infection	Retinol metabolism	Mineral absorption	Retrograde endocannabinoid signaling	Inflammatory bowel disease (IBD)	Malaria	Ribosome
Hepatitis C	Primary bile acid biosynthesis	Pentose and glucuronate interconversions	Fatty acid biosynthesis	Staphylococcus aureus infection	Axon guidance	Glutathione metabolism	Pathogenic Escherichia coli infection	Gap junction	Staphylococcus aureus infection	Calcium signaling pathway	RNA transport
RIG-I-like receptor signaling pathway	Proteoglycans in cancer	Chemical carcinogenesis	Base excision repair	Leishmaniasis	Proteoglycans in cancer	Lysosome	ErbB signaling pathway	Cocaine addiction	Allograft rejection	Hematopoietic cell lineage	Oxidative phosphorylation
DNA replication	ECM-receptor interaction	Ascorbate and aldarate metabolism		Measles	PI3K-Akt signaling pathway	Citrate cycle (TCA cycle)	Arrhythmogenic right ventricular cardiomyopathy (ARVC)	Glycosaminoglycan biosynthesis - keratan sulfate	Th17 cell differentiation	Amoebiasis	Spliceosome
Pancreatic cancer	cGMP-PKG signaling pathway	Salmonella infection		Autoimmune thyroid disease	Glycosaminoglycan biosynthesis - heparan sulfate / heparin	Porphyrin and chlorophyll metabolism	Adherens junction	Vibrio cholerae infection	Intestinal immune network for IgA production	Cytokine-cytokine receptor interaction	Arginine biosynthesis
Prostate cancer	Ras signaling pathway	Pathogenic Escherichia coli infection		Intestinal immune network for IgA production	Adherens junction	Peroxisome	Hippo signaling pathway	Huntington,s disease	NOD-like receptor signaling pathway	Renin secretion	Parkinson,s disease
Measles	Renin-angiotensin system	Retinol metabolism		Inflammatory bowel disease (IBD)	cGMP-PKG signaling pathway	Pancreatic secretion	TGF-beta signaling pathway	ECM-receptor interaction	NF-kappa B signaling pathway	Neuroactive ligand-receptor interaction	Huntington,s disease
Oocyte meiosis	Complement and coagulation cascades	Drug metabolism - other enzymes		Tuberculosis	TGF-beta signaling pathway	N-Glycan biosynthesis	RNA polymerase	PI3K-Akt signaling pathway	Natural killer cell mediated cytotoxicity	Complement and coagulation cascades	Fatty acid elongation
mRNA surveillance pathway	Melanoma	MAPK signaling pathway		Type I diabetes mellitus	Platelet activation	Oxidative phosphorylation	mTOR signaling pathway	Nicotine addiction	Leishmaniasis	cGMP-PKG signaling pathway	Non-alcoholic fatty liver disease (NAFLD)
Mismatch repair	Synaptic vesicle cycle	Drug metabolism - cytochrome P450		Th17 cell differentiation	Pathways in cancer	Parkinson,s disease	Synthesis and degradation of ketone bodies	Fat digestion and absorption	Tuberculosis	Dilated cardiomyopathy	Longevity regulating pathway - multiple species
Pathways in cancer	Prostate cancer	HIF-1 signaling pathway		Herpes simplex infection	Rap1 signaling pathway	Chemical carcinogenesis	Melanogenesis	Insulin secretion	Type I diabetes mellitus	Salivary secretion	TNF signaling pathway
Progesterone-mediated oocyte maturation	Dilated cardiomyopathy	Hypertrophic cardiomyopathy (HCM)		Chemokine signaling pathway	Regulation of actin cytoskeleton	Alanine, aspartate and glutamate metabolism	mRNA surveillance pathway	Melanogenesis	Rheumatoid arthritis	Protein digestion and absorption
ErbB signaling pathway	Calcium signaling pathway	Arrhythmogenic right ventricular cardiomyopathy (ARVC)		Primary immunodeficiency	Adrenergic signaling in cardiomyocytes	Huntington,s disease	Pathways in cancer	Alzheimer,s disease	Herpes simplex infection	Rap1 signaling pathway
Epstein-Barr virus infection	Salivary secretion	cAMP signaling pathway		Th1 and Th2 cell differentiation	Gap junction	Metabolism of xenobiotics by cytochrome P450	Chronic myeloid leukemia	Salivary secretion	Measles	Hypertrophic cardiomyopathy (HCM)
Apoptosis	Aldosterone synthesis and secretion	Ras signaling pathway		Influenza A	Protein digestion and absorption	Propanoate metabolism	Basal transcription factors	Protein digestion and absorption	Th1 and Th2 cell differentiation	Circadian entrainment
Signaling pathways regulating pluripotency of stem cells	Axon guidance	Dilated cardiomyopathy		NOD-like receptor signaling pathway	Bacterial invasion of epithelial cells	Alzheimer,s disease		Ether lipid metabolism	Primary immunodeficiency	Arrhythmogenic right ventricular cardiomyopathy (ARVC)
HTLV-I infection	Rap1 signaling pathway	Bacterial invasion of epithelial cells		Cell adhesion molecules (CAMs)	Leukocyte transendothelial migration	Fructose and mannose metabolism		Ras signaling pathway	Influenza A	Platelet activation
One carbon pool by folate	Neuroactive ligand-receptor interaction	Starch and sucrose metabolism		NF-kappa B signaling pathway	Hedgehog signaling pathway	Glyoxylate and dicarboxylate metabolism			Cell adhesion molecules (CAMs)	Leukocyte transendothelial migration
Chronic myeloid leukemia	Breast cancer	Rap1 signaling pathway		Rheumatoid arthritis	FoxO signaling pathway	Steroid hormone biosynthesis			Autoimmune thyroid disease	Ras signaling pathway
Breast cancer	Hypertrophic cardiomyopathy (HCM)	Pentose phosphate pathway		Toll-like receptor signaling pathway	Prolactin signaling pathway	Drug metabolism - other enzymes			Toll-like receptor signaling pathway	Breast cancer
Spliceosome	Vascular smooth muscle contraction	Platelet activation		Viral myocarditis	Tight junction	Valine, leucine and isoleucine degradation			TNF signaling pathway	Renin-angiotensin system
Cytosolic DNA-sensing pathway	TGF-beta signaling pathway	Metabolism of xenobiotics by cytochrome P450		Phagosome	Small cell lung cancer	Phenylalanine metabolism			Viral myocarditis	Aldosterone synthesis and secretion
Purine metabolism	Lysosome	Axon guidance		Jak-STAT signaling pathway	Salmonella infection	Mineral absorption			Chagas disease (American trypanosomiasis)	Regulation of lipolysis in adipocytes
Influenza A	Circadian entrainment	Cytokine-cytokine receptor interaction		T cell receptor signaling pathway	Hippo signaling pathway	Complement and coagulation cascades			Toxoplasmosis	Proteoglycans in cancer
GABAergic synapse	Long-term depression	cGMP-PKG signaling pathway		Asthma	Insulin signaling pathway	Fat digestion and absorption			T cell receptor signaling pathway	ABC transporters
	Gap junction	Leukocyte transendothelial migration		Toxoplasmosis	Glucagon signaling pathway	Arachidonic acid metabolism			Phagosome	AGE-RAGE signaling pathway in diabetic complications
	AGE-RAGE signaling pathway in diabetic complications	Glycolysis / Gluconeogenesis		Pertussis	Cell adhesion molecules (CAMs)	Phenylalanine, tyrosine and tryptophan biosynthesis			B cell receptor signaling pathway	cAMP signaling pathway
	Endocrine and other factor-regulated calcium reabsorption	Central carbon metabolism in cancer		B cell receptor signaling pathway	Shigellosis	Drug metabolism - cytochrome P450			Asthma	Phospholipase D signaling pathway
	Glioma	alpha-Linolenic acid metabolism		Epstein-Barr virus infection	Neurotrophin signaling pathway	Steroid biosynthesis			Jak-STAT signaling pathway	Axon guidance
	Glycine, serine and threonine metabolism	Steroid hormone biosynthesis		Chagas disease (American trypanosomiasis)	Mannose type O-glycan biosynthesis	Sulfur metabolism			Pertussis	Chemokine signaling pathway
	N-Glycan biosynthesis	Vascular smooth muscle contraction		HTLV-I infection	Glycosaminoglycan biosynthesis - keratan sulfate	Apoptosis			Malaria	Primary immunodeficiency
	Amoebiasis	Amoebiasis		African trypanosomiasis	Signaling pathways regulating pluripotency of stem cells	Arginine biosynthesis			Apoptosis	Transcriptional misregulation in cancer
	SNARE interactions in vesicular transport	Phagosome		TNF signaling pathway	Starch and sucrose metabolism	Ascorbate and aldarate metabolism			HTLV-I infection	Glutamatergic synapse
	Mineral absorption	Inflammatory mediator regulation of TRP channels		Malaria	AGE-RAGE signaling pathway in diabetic complications	Linoleic acid metabolism			Epstein-Barr virus infection	Morphine addiction
	Ubiquinone and other terpenoid-quinone biosynthesis	Linoleic acid metabolism		Cytosolic DNA-sensing pathway	Dopaminergic synapse	Synaptic vesicle cycle			African trypanosomiasis	Adrenergic signaling in cardiomyocytes
		Pertussis		Apoptosis	HIF-1 signaling pathway	Biosynthesis of unsaturated fatty acids			Legionellosis	Wnt signaling pathway
		Osteoclast differentiation		Leukocyte transendothelial migration		Ovarian steroidogenesis			Systemic lupus erythematosus	Intestinal immune network for IgA production
		Renal cell carcinoma		RIG-I-like receptor signaling pathway		Pentose phosphate pathway			Cytosolic DNA-sensing pathway	Basal cell carcinoma
		Porphyrin and chlorophyll metabolism		Systemic lupus erythematosus		Calcium signaling pathway			RIG-I-like receptor signaling pathway	Small cell lung cancer
		GnRH signaling pathway		Legionellosis		Renin secretion			Hepatitis C	Melanoma
		Galactose metabolism		Hepatitis B		Thyroid hormone signaling pathway			Hepatitis B	Tyrosine metabolism
		Mucin type O-glycan biosynthesis		Fc epsilon RI signaling pathway		ABC transporters			Complement and coagulation cascades	B cell receptor signaling pathway
		Glutathione metabolism		Complement and coagulation cascades		Vasopressin-regulated water reabsorption			Amoebiasis	Pancreatic secretion
		Adrenergic signaling in cardiomyocytes		Hepatitis C		Vibrio cholerae infection			Fc gamma R-mediated phagocytosis	Gap junction
		Epithelial cell signaling in Helicobacter pylori infection		Amoebiasis		Galactose metabolism			Transcriptional misregulation in cancer	MAPK signaling pathway
		Pathways in cancer		Fc gamma R-mediated phagocytosis		Pancreatic cancer			Lysosome	Retinol metabolism
		Fructose and mannose metabolism		Viral carcinogenesis		Glycerolipid metabolism			Viral carcinogenesis	Oxytocin signaling pathway
		Hematopoietic cell lineage		Transcriptional misregulation in cancer		Endometrial cancer			Leukocyte transendothelial migration	Long-term potentiation
		Ether lipid metabolism		Salmonella infection		Cysteine and methionine metabolism			Fc epsilon RI signaling pathway	Drug metabolism - cytochrome P450
		Endocytosis		VEGF signaling pathway		alpha-Linolenic acid metabolism			Salmonella infection	PPAR signaling pathway
		Renin-angiotensin system		Neurotrophin signaling pathway		Sulfur relay system			Acute myeloid leukemia	African trypanosomiasis
		Leishmaniasis		Endocytosis		Endocrine and other factor-regulated calcium reabsorption			Platelet activation	Hippo signaling pathway
		Estrogen signaling pathway		Platelet activation		Fc gamma R-mediated phagocytosis			Tryptophan metabolism	Gastric acid secretion
		Phospholipase D signaling pathway		Proteasome		Colorectal cancer			Arachidonic acid metabolism	Retrograde endocannabinoid signaling
		Amino sugar and nucleotide sugar metabolism		Lysosome					Amino sugar and nucleotide sugar metabolism	Amphetamine addiction
		VEGF signaling pathway		Prolactin signaling pathway					Pancreatic cancer	Chagas disease (American trypanosomiasis)
		Arachidonic acid metabolism		Non-small cell lung cancer					Ether lipid metabolism	Hedgehog signaling pathway
		Fc gamma R-mediated phagocytosis		Pathways in cancer					Epithelial cell signaling in Helicobacter pylori infection	Bile secretion
		Glycosphingolipid biosynthesis - lacto and neolacto series		Acute myeloid leukemia					Carbohydrate digestion and absorption
		Neurotrophin signaling pathway		MAPK signaling pathway					AGE-RAGE signaling pathway in diabetic complications
		Shigellosis		Carbohydrate digestion and absorption					ABC transporters
		Inflammatory bowel disease (IBD)		AGE-RAGE signaling pathway in diabetic complications					Endocytosis
									Linoleic acid metabolism
									Adipocytokine signaling pathway
									Prion diseases
									Insulin resistance
									Glycosphingolipid biosynthesis - ganglio series
									Inflammatory mediator regulation of TRP channels
									VEGF signaling pathway
									Neurotrophin signaling pathway
									Glycerophospholipid metabolism
									Neuroactive ligand-receptor interaction
									MAPK signaling pathway
									Non-alcoholic fatty liver disease (NAFLD)
									cAMP signaling pathway
									SNARE interactions in vesicular transport
									Shigellosis
