# Supplementary material for: Differential prioritization of therapies to subtypes of triple negative breast cancer using a systems medicine method
Source: Oncotarget. 2017 Oct 9;8(54):92926–42. doi: 10.18632/oncotarget.21669 (PMC5696233; doi:10.18632/oncotarget.21669)
Supplement: Supplementary file 5 [file oncotarget-08-92926-s005.xls]

## Sheet: Sheet1
		Overall Score	Hypergeometric P-value (Gene Level)	Gene Level Association Score	Hypergeometric P-value (Pathway Level)	Pathway Level Association Score	Hypergeometric P-value (Function Level)	Function Level Association Score	Hypergeometric P-value (PPI Level)	PPI Level Association Score
Patient-based (TCGA)	BL1	1.86102	0.00223921	0.538924	1.92235e-09	0.204822	8.53836e-42	0.523482	0.00864614	0.054864
	BL2	0.215415	1	0	0.067387	0	7.30468e-22	0.159272	0.0337626	0.0561432
	IM	0.236113	0.399827	0	0.01542	0.0212777	5.48456e-40	0.141026	0.00887175	0.0738095
	LAR	0.139456	0.409317	0	0.0221948	0.0344255	2.1533e-09	0.0468788	0.012352	0.0581513
	ML	0.25591	1	0	0.00346491	0.0321242	8.67612e-07	0.156373	0.00976159	0.0674131
	MSL	0.278573	1	0	8.22486e-05	0.060351	5.25045e-43	0.138214	0.00420419	0.080008
Cell-based (Cell Line most correlated with Subtype)	BL1	0.947615	1	0	1.22421e-18	0.418497	4.36654e-27	0.420353	0.0128944	0.108764
	BL2	0.380319	0.26491	0	0.0579683	0	2.90401e-63	0.197291	0.0115131	0.183028
	IM	0.826676	1	0	8.91808e-10	0.222931	1.83665e-60	0.428215	0.00623988	0.175531
	LAR	0.420453	1	0	0.012601	0.0325545	4.23248e-18	0.284404	0.00763629	0.103495
	ML	0.868274	0.26491	0	1.38707e-05	0.235333	4.34647e-44	0.429204	0.0128725	0.203737
	MSL	0.209961	1	0	0.0772009	0	1.68883e-65	0.209961	0.0526075	0
